# Supplementary material for: Neuroprotective Effect of Valproic Acid on Salicylate-Induced Tinnitus
Source: Int J Mol Sci. 2021 Dec 21;23(1):23. doi: 10.3390/ijms23010023 (PMC8744959; doi:10.3390/ijms23010023)
Supplement: Supplementary file 1 [file ijms-23-00023-s001.zip]

Archive with 1 entries (1 files):
- ijms-1480550-supplementary.pdf
